# Supplementary material for: C-Terminal Lysine Residue of Pneumococcal Triosephosphate Isomerase Contributes to Its Binding to Host Plasminogen
Source: Microorganisms. 2023 May 4;11(5):1198. doi: 10.3390/microorganisms11051198 (PMC10221034; doi:10.3390/microorganisms11051198)
Supplement: Supplementary file 1 [file microorganisms-11-01198-s001.zip]

Archive with 1 entries (1 files):
- microorganisms-2318848-supplementary.pdf
